# Supplementary material for: Pseudo rotary resonance relaxation dispersion effects in isotropic samples
Source: Magn Reson (Gott). 2025 Jun 3;6(1):119–29. doi: 10.5194/mr-6-119-2025 (PMC12247080; doi:10.5194/mr-6-119-2025)
Supplement: The supplement related to this article is available online at https://doi.org/10.5194/mr-6-119-2025-supplement. [file mr-6-119-2025-supplement.zip]

Archive with 7 entries (6 files):
- pseudoRRD_revII_SI.pdf
- mr-6-119-2025-supplement-title-page.pdf
- MALTLAB_codes/
- MALTLAB_codes/pseudo_RRD_comparison_with_FOH.m
- MALTLAB_codes/ID.m
- MALTLAB_codes/pseudo_RRD_spin_lock_profiles_B0_B1_modulations.m
- MALTLAB_codes/100.dat
