# Supplementary material for: Pseudo rotary resonance relaxation dispersion effects in isotropic samples
Source: Magn Reson (Gott). 2025 Jun 3;6(1):119–29. doi: 10.5194/mr-6-119-2025 (PMC12247080; doi:10.5194/mr-6-119-2025)
Supplement: The supplement related to this article is available online at https://doi.org/10.5194/mr-6-119-2025-supplement. [file mr-6-119-2025-supplement.zip › MALTLAB_codes/ID.m]

function Y=ID(a,b,c,d,e,f,g)
    vd_11=-0.25*(sin(d))^(2)*(1+cos(b))^(2)*(sin(4*pi*g+2*c+2*a+2*e)-sin(4*pi*f+2*c+2*a+2*e))/(4*pi);
    vd_12=-0.5*(sin(2*d))*(1+cos(b))*sin(b)*(sin(4*pi*g+2*c+a+e)-sin(4*pi*f+2*c+a+e))/(4*pi);
    vd_13=-0.5*(3*(cos(d))^2-1)*(sin(b))^(2)*(sin(4*pi*g+2*c)-sin(4*pi*f+2*c))/(4*pi);
    vd_14=-0.5*(sin(2*d))*(cos(b)-1)*sin(b)*(sin(4*pi*g+2*c-a-e)-sin(4*pi*f+2*c-a-e))/(4*pi);
    vd_15=-0.25*(sin(d))^(2)*(1-cos(b))^(2)*(sin(4*pi*g+2*c-2*a-2*e)-sin(4*pi*f+2*c-2*a-2*e))/(4*pi);
    vd_21=-0.5*(2)^(1/2)*(sin(d))^(2)*(1+cos(b))*sin(b)*(sin(2*pi*g+c+2*a+2*e)-sin(2*pi*f+c+2*a+2*e))/(2*pi);
    vd_22=-(2)^(1/2)*(sin(2*d))*(0.5-0.5*cos(b)-(cos(b))^2)*(sin(2*pi*g+c+a+e)-sin(2*pi*f+c+a+e))/(2*pi);
    vd_23=0.5*(2)^(1/2)*(3*(cos(d))^2-1)*(sin(2*b))*(sin(2*pi*g+c)-sin(2*pi*f+c))/(2*pi);
    vd_24=-(2)^(1/2)*(sin(2*d))*(0.5+0.5*cos(b)-(cos(b))^2)*(sin(2*pi*g+c-a-e)-sin(2*pi*f+c-a-e))/(2*pi);
    vd_25=-0.5*(2)^(1/2)*(sin(d))^(2)*(cos(b)-1)*sin(b)*(sin(2*pi*g+c-2*a-2*e)-sin(2*pi*f+c-2*a-2*e))/(2*pi); 
    Y=vd_11+vd_12+vd_13+vd_14+vd_15+vd_21+vd_22+vd_23+vd_24+vd_25;
end
