# Supplementary material for: Pseudo rotary resonance relaxation dispersion effects in isotropic samples
Source: Magn Reson (Gott). 2025 Jun 3;6(1):119–29. doi: 10.5194/mr-6-119-2025 (PMC12247080; doi:10.5194/mr-6-119-2025)
Supplement: The supplement related to this article is available online at https://doi.org/10.5194/mr-6-119-2025-supplement. [file mr-6-119-2025-supplement.zip › MALTLAB_codes/pseudo_RRD_spin_lock_profiles_B0_B1_modulations.m]

clearvars;
clf;

MAS=10;         % MAS in kHz

RF_FIELD_FLAG = 1; %0 - ideal spin-lock/ 1 - spin-lock rf-field distribution
Bo_B1_FLAG = 2; % 1 - Bo modulation; 2 - B1 modulation;

AmD_t = 1; % 0 - B0 / B1 single modulation; 1 - distribution of the amplitude modulations

delta_B1 = 0.05;  % the max. spin-lock value distribution in the ratio
Amp_max_B0 = 200; % the max. B_0 amplitude modulation in Hz
Amp_max_B1 = 10;  % the max. B_1 amplitude modulation in % with respect to splin-lock strength
% spin-lock strengths in kHz
V_RF_T =[1;2.50000000000000;4;5.50000000000000;7;8.50000000000000;9;9.50000000000000;9.60000000000000;9.70000000000000;9.75000000000000;9.80000000000000;9.85000000000000;9.90000000000000;9.95000000000000;10;10.0500000000000;10.1000000000000;10.1500000000000;10.2000000000000;10.2500000000000;10.3000000000000;10.35;10.4000000000000;10.5000000000000;11;11.5000000000000;13;14.5000000000000;16;17.5000000000000;18.5000000000000;19;19.5000000000000;19.6000000000000;19.65;19.7000000000000;19.7500000000000;19.8000000000000;19.8500000000000;19.9000000000000;19.9500000000000;20;20.0500000000000;20.1000000000000;20.1500000000000;20.2000000000000;20.2500000000000;20.3000000000000;20.35;20.4000000000000;20.5000000000000;20.6000000000000;21;21.5000000000000;23;24.5000000000000;26;27.5000000000000;29;30.5000000000000;32;33.5000000000000;34;34.5000000000000;34.6000000000000;34.65;34.7000000000000;34.7500000000000;34.8000000000000;34.8500000000000;34.9000000000000;34.9500000000000;35;35.0500000000000;35.1000000000000;35.1500000000000;35.2000000000000;35.2500000000000;35.3000000000000;35.35;35.4000000000000;35.5000000000000;35.6000000000000;36;36.5000000000000;38;39.5000000000000;39.8000000000000;40;40.2000000000000;40.5000000000000;41;42.5000000000000;44];

Int_min_color_map = 0.61;
Teff = 20000000;     % T2 relaxation in ms

if Bo_B1_FLAG == 1
    % the distribution of Bo modulations
    P_Bo_or_B1=((0:1:25)/25)';
    AmD_Bo_or_B1 = P_Bo_or_B1;         
    len_Bo_or_B1 = length(P_Bo_or_B1);
    N_AmD = sum(AmD_Bo_or_B1); 
    a12_ratio(1:2,1) = [1;0.5];
    a_x = Amp_max_B0/1000;
elseif Bo_B1_FLAG == 2
    % the distribution of B1 modulations
    x_B1 = (0:1:28)';
    m_B1 = 1.26*x_B1/28;   
    P_Bo_or_B1  = exp(-m_B1.^4);    
    AmD_Bo_or_B1 = 1 - P_Bo_or_B1;        
    len_Bo_or_B1 = length(P_Bo_or_B1);
    N_AmD = sum(AmD_Bo_or_B1); 
    a12_ratio(1:2,1) = [1;0.25];
    a_x = Amp_max_B1/100;
else
    error("Bo_B1_FLAG should be 1, 2 or 3");
    
end    


if AmD_t == 0
    len_Bo_or_B1 = 1;
    AmD_Bo_or_B1=1;
    N_AmD = 1;
    P_Bo_or_B1 = 1;
end
    

if RF_FIELD_FLAG == 0
    len_Prf = 1;
    P_rf_rf(1,1) = 1;
    N_P_rf = 1;
else
    x_B1 = (0:1:28)';
    x_G = x_B1*delta_B1/28;
    P_rf_rf=exp(-(1.89*x_B1/28).^2);
    len_Prf = length(P_rf_rf);
    N_P_rf = sum(P_rf_rf);    
end


dt = 0.02;
t_R = (0:dt:1)';
I=[1,0;0,1];
Iz=0.5*[1,0;0,-1];
Ix=0.5*[0,1;1,0];
Iy=0.5*[0,-1i;1i,0];
dim = 2;
Norm = trace(Ix*Ix);

MAS_Factor = MAS/10;
N_time =300*MAS_Factor;
N_mix = (0:4:N_time);


for aaa=1:length(V_RF_T)
    Sig_I = 0;  
    if RF_FIELD_FLAG == 1
       v_rf_T = V_RF_T(aaa,1)*(1-x_G);
       v_rf = v_rf_T/MAS; 
    else
       v_rf = V_RF_T(aaa,1)/MAS;
    end       
    for aa=1:len_Prf
        if Bo_B1_FLAG == 2
            ax = a_x*v_rf(aa,1);
        else
            ax = a_x/MAS;
        end       
        for ab=1:len_Bo_or_B1
            off = 0/MAS;
            Tot_S = 0;
            t = 0;       
            V=eye([dim dim]); 
            for ac=1:(length(t_R)-1)
                H = 2*pi*(v_rf(aa,1))*dt*Ix + 2*pi*off*dt*Iz+...
                    ax*AmD_Bo_or_B1(ab,1)*(a12_ratio(1,1)*(sin(2*pi*t_R(ac+1)) - sin(2*pi*t_R(ac)))+0.5*a12_ratio(2,1)*(sin(4*pi*t_R(ac+1)) - sin(4*pi*t_R(ac))))*Iz;            
                [V1,E]=eig(H);
                Eh=eye([dim dim]);
                for ss=1:dim
                    Eh(ss,ss)=exp(-1i*E(ss,ss));
                end
                H1=V1*Eh/V1;   
                V=H1*V;     
            end
            W = eye([dim dim]);
            for ac=1:N_time               
                pho = W*Ix/W; 
                t(ac,1) = (ac-1)/MAS;
                Ak(ac,1) = (real(trace(pho*Ix))/(Norm));
                W = W*V;
            end
        Sig_I = Sig_I + P_Bo_or_B1(ab,1)*P_rf_rf(aa,1)*exp(-t/Teff).*Ak/(N_P_rf*N_AmD);
        end
    end
    Sig_I = Sig_I/Sig_I(1,1);
    v_RF(aaa,1:N_time)=V_RF_T(aaa,1);
    T_time(aaa,:) = t';   
    Int(aaa,:) = Sig_I;
end


clf;
figure(1)
subplot(1,1,1, 'Position',[0.125 0.14 0.83 0.845])


contourf((T_time),(v_RF),Int);
Int_min = round(min(min(Int)),2);
caxis([Int_min_color_map 1]);


%colormap('bone');
cm = (0:0.01:4)';
cm_max = max(cm);
a_c1 = 1-exp(-0.5*cm).*abs((cos(pi*cm/(6))));
a_c2 = abs((sin(pi*cm/(2))))/1.6+exp(-abs(cm-1.05*cm_max).^2);
a_c3 = 1-exp(-cm.^0.9);

for kk=1:110
    a_c1(kk+30) = abs(a_c1(kk+30)-0.5*sin(pi*kk/110).^2);
end


for kk=1:180
    a_c1(kk+180) = (1+0.1*sin(kk*pi/90))-(1-a_c1(kk+180))*exp(-1.5*kk/180);
end

for kk=1:160
    a_c3(kk+200) = abs(a_c3(kk+200)-0.5*sin(pi*kk/160));
end

a_c1(a_c1>1)=1;
a_c2(a_c2>1)=1;
a_c3(a_c3>1)=1;


for kk=1:39
    a_c3(kk+361)=1;
    a_c2(kk+361)=1;
    a_c1(kk+361)=1;
end


mymap= [a_c1 a_c2 a_c3];
colormap(mymap);
hAxes = gca;
colorbar
xlabel('t_{SL} (ms)','LineWidth',22);
ylabel('{\nu}_{SL} (kHz)','LineWidth',22);
%axis([min(min(T_time)),max(max(T_time)),min(min(v_RF)),max(max(v_RF))]);
axis([0.1,30,min(min(v_RF)),max(max(v_RF))]);
Xx = [0.3 1 3 10 30 80];
Yy=[5 10 15 20 25 30 35 40];
Y_name_Sort = Yy;
set(hAxes, 'ytick',Yy,'yticklabels',Y_name_Sort); 
set(gca, 'XScale', 'log')
set(hAxes,'xtick', Xx);
set(hAxes,'ytick', Yy);
set(gca,'FontSize',24)
set(gca,'TickDir','out');
set(findall(gcf,'-property','FontWeight'),'FontWeight','bold')
set(findall(gcf,'-property','LineWidth'),'LineWidth',2)
